# Supplementary material for: Series 2: Development of a Multiplex Amplicon Next Generation Sequencing Assay for Rapid Assessment of Resistance-Associated Mutations in M. tuberculosis Clinical Cases
Source: Trop Med Infect Dis. 2025 Jul 10;10(7):194. doi: 10.3390/tropicalmed10070194 (PMC12300215; doi:10.3390/tropicalmed10070194)
Supplement: Supplementary file 1 [file tropicalmed-10-00194-s001.zip]

Archive with 1 entries (1 files):
- tropicalmed-3647569-supplementary.pdf
